# Supplementary material for: Enhanced Toxicity of Diol-Estered Diarrhetic Shellfish Toxins Across Trophic Levels: Evidence from Caenorhabditis elegans and Mytilus galloprovincialis
Source: Mar Drugs. 2025 Nov 28;23(12):459. doi: 10.3390/md23120459 (PMC12735357; doi:10.3390/md23120459)
Supplement: Supplementary file 1 [file marinedrugs-23-00459-s001.zip]

Archive with 1 entries (1 files):
- marinedrugs-3982514-supplementary.pdf
